# Supplementary material for: A Pilot Case Series on the Use of a Large Mushroom-Shaped Corneal Graft for the Surgical Management of Post-Penetrating Keratoplasty Ectasia and Endothelial Failure
Source: J Clin Med. 2025 Jan 8;14(2):343. doi: 10.3390/jcm14020343 (PMC11765653; doi:10.3390/jcm14020343)
Supplement: Supplementary file 1 [file jcm-14-00343-s001.zip]

Archive with 1 entries (1 files):
- jcm-3374097-supplementary.mp4
